# Supplementary material for: Female proportion has a stronger influence on dispersal than body size in nematodes of mountain lakes
Source: PLoS One. 2024 May 17;19(5):e0303864. doi: 10.1371/journal.pone.0303864 (PMC11101049; doi:10.1371/journal.pone.0303864)
Supplement: S1 Data — (XLSX) [file pone.0303864.s006.xlsx]

## Sheet: survey codes and coordinates
Survey code	Lake name	Altitude m a.s.l.	Longitude E	Latitude N
PYR003	Bersau	2077	-0.49454	42.8406
PYR005	Ormiélas	1974	-0.35562	42.8838
PYR008	Pondiellos Sup.	2745	-0.26312	42.777
PYR009	Arnales	2305	-0.24231	42.775
PYR011	Arratille	2247	-0.17364	42.8016
PYR012	Col d'Arratille	2501	-0.17274	42.791
PYR014	Asnos	2060	-0.26629	42.6918
PYR015	Estom	1804	-0.09853	42.8075
PYR017	Glacé	2571	-0.08845	42.7783
PYR018	Helado de Marboré	2592	0.04104	42.6966
PYR019	Helado del Monte Perdido	2990	0.02771	42.6821
PYR020	La Munia Sup.	2537	0.12499	42.7062
PYR023	Tourrat	2636	0.09966	42.81
PYR024	Cap Long	2845	0.11305	42.7951
PYR027	Les Laquettes 1	2085	0.14806	42.8359
PYR028	Port Bielh	2290	0.18846	42.8742
PYR029	Barroude Inf.	2377	0.14478	42.7326
PYR030	Urdiceto	2378	0.2816	42.6667
PYR031	Bachimala Sup.	2630	0.38761	42.7044
PYR032	Basa de la Mora	1908	0.32771	42.5453
PYR033	Lliterola	2734	0.5338	42.6937
PYR040	Sen	2360	0.39312	42.6215
PYR041	Chelau Sup.	2805	0.40667	42.6242
PYR042	Posets	2550	0.4494	42.6468
PYR043	Eriste	2411	0.46808	42.6465
PYR044	Pixón	2199	0.37986	42.6368
PYR045	Puis	2056	0.7076	42.6554
PYR046	Llosás	2480	0.65483	42.6177
PYR047	Coronas	2740	0.63848	42.63
PYR049	Cregüena	2640	0.6253	42.6387
PYR052	Pica Palòmera	2308	0.86878	42.7938
PYR053	Nere de Güèrri	2280	0.85029	42.7933
PYR054	Montoliu	2375	0.92614	42.7847
PYR055	Long de Liat	2140	0.87398	42.8066
PYR056	Gran del Pessó	2493	0.91563	42.5126
PYR057	Monges	2418	0.87701	42.623
PYR058	Llebreta	1620	0.89031	42.5508
PYR059	Llong	2000	0.95063	42.5743
PYR063	Gerber	2170	0.99471	42.6307
PYR065	Gelat Bergus	2493	0.96331	42.5911
PYR066	Illa	2452	0.99348	42.6184
PYR069	Plan	2188	0.9307	42.6225
PYR072	Rond	1929	1.0645	42.7944
PYR073	Airoto	2210	1.03922	42.7028
PYR076	Baiau Superior	2480	1.43188	42.5963
PYR077	Forcat Inf.	2631	1.44883	42.6007
PYR078	Angonella de Mes Amunt	2440	1.48138	42.6101
PYR079	Negre	2627	1.43826	42.5891
PYR080	Mariola	2276	1.22434	42.7174
PYR082	Aube	2094	1.33801	42.7455
PYR084	Senó	2130	1.32291	42.712
PYR085	Romedo de Dalt	2110	1.32465	42.706
PYR086	Mes amunt de Tristaina	2300	1.48741	42.6469
PYR087	Inferior de la Gallina	2270	1.18763	42.7062
PYR089	Sotllo	2346	1.38445	42.652
PYR092	Aixeus	2370	1.3718	42.611
PYR094	Blaou	2350	1.57264	42.655
PYR096	Albe	2355	1.74514	42.6183
PYR097	Compte	1726	1.79306	42.6337
PYR098	Siscar	2187	1.74718	42.6014
PYR101	Malniu	2250	1.79238	42.4738
PYR102	Gran de la Pera	2350	1.59509	42.4582
PYR103	Montmalús	2440	1.68263	42.4983
PYR106	Ensangents Sup.	2550	1.64923	42.5213
PYR108	Negre	2083	2.21141	42.6359
PYR110	Gros de Camporrells	2255	2.00788	42.6258
PYR111	Laurenti	1936	2.02582	42.6752
PYR112	Bleu de Rabassoles	1920	1.97274	42.7004
PYR113	Blau	2531	1.96708	42.6155
PYR114	Trebens	2306	1.96255	42.5778
PYR116	Aygue Longue	2076	1.88263	42.6419
PYR119	L'Estagnol	2164	2.46276	42.5336
PYR120	Estelat	2021	2.21351	42.6463
PYR121	Montagnon	2003	-0.49387	42.9685
PYR124	Canals Roges	2410	1.7118	42.5867

## Sheet: individuals
Taxon number	Taxon name	PYR003	PYR005	PYR008	PYR009	PYR011	PYR012	PYR014	PYR015	PYR017	PYR018	PYR019	PYR020	PYR023	PYR024	PYR027	PYR028	PYR029	PYR030	PYR031	PYR032	PYR033	PYR040	PYR041	PYR042	PYR043	PYR044	PYR045	PYR046	PYR047	PYR049	PYR052	PYR053	PYR054	PYR055	PYR056	PYR057	PYR058	PYR059	PYR063	PYR065	PYR066	PYR069	PYR072	PYR073	PYR076	PYR077	PYR078	PYR079
1	Achromadora terricola	0	0	0	0	0	0	0	0	0	0	0	3	0	0	0	0	0	0	0	0	0	0	0	0	0	0	0	0	0	0	0	0	0	0	0	0	0	0	0	0	0	0	0	0	0	0	0	0
2	Anatonchus dolichurus	0	0	0	0	0	0	0	0	0	0	0	0	0	0	6	0	0	0	0	0	0	0	0	0	0	0	0	0	0	0	0	0	0	2	0	0	0	0	0	0	0	2	0	0	0	0	0	0
3	Aphanolaimus aquaticus	0	0	0	0	0	0	0	0	0	0	0	0	0	0	0	0	0	0	0	0	0	0	0	0	0	0	0	0	0	0	0	0	0	0	0	0	0	0	0	0	0	0	0	0	0	0	0	0
4	Aporcelaimellus obtusicaudatus	6	0	0	0	1	0	0	1	0	0	0	0	0	0	6	0	0	1	0	0	0	3	0	1	0	0	0	2	1	0	0	0	0	1	0	1	0	0	0	0	3	0	1	0	1	1	0	0
5	Clarkus papillatus	0	0	0	0	0	0	0	0	0	0	0	0	0	0	0	0	0	0	0	0	0	0	0	0	0	0	0	0	0	0	0	0	0	0	0	0	0	0	0	0	1	0	0	0	0	0	0	0
6	Coomansus zschokkei	0	0	0	0	0	0	0	0	0	0	0	3	0	0	0	0	0	2	0	0	0	0	0	1	0	0	0	1	0	0	1	0	0	0	0	3	0	1	0	0	1	0	0	0	0	0	0	0
7	Crocodorylaimus flavomaculatus	7	9	0	0	0	0	3	0	0	0	0	0	0	0	0	0	7	0	0	0	0	0	0	0	0	0	0	0	1	0	0	0	0	3	0	0	2	0	0	1	0	0	0	0	0	0	0	0
8	Dorylaimus stagnalis	40	2	0	0	2	72	1	0	0	2	1	669	0	0	2	0	24	169	0	3	0	0	0	1	0	0	59	0	0	17	0	3	0	1	218	0	0	0	1	0	3	0	6	14	0	0	1	0
9	Dorylaimus sp.	0	0	0	0	0	6	0	0	0	0	0	3	0	116	0	0	0	0	0	0	0	0	0	1	0	0	0	1	0	0	0	0	0	1	0	0	0	0	0	0	0	0	0	0	0	0	0	0
10	Epidorylaimus consobrinus	0	1	2	2	0	13	0	1	1	19	0	3	2	1	0	1	17	3	0	0	4	0	7	0	3	1	0	0	0	0	0	0	0	0	0	1	0	0	0	8	2	0	14	1	0	1	0	0
11	Ethmolaimus cf. pratensis	0	0	0	0	0	0	0	0	0	0	0	0	0	0	0	0	0	0	0	0	0	0	0	0	0	0	0	0	0	0	0	0	0	0	0	0	0	0	0	0	0	0	1	0	0	0	0	0
12	Eudorylaimus similis	0	0	0	0	0	0	0	0	0	0	2	0	0	0	0	0	0	0	0	0	0	0	0	0	0	0	0	0	3	0	0	1	0	0	0	1	0	0	0	0	0	0	0	0	0	0	0	0
13	Eutobrilus grandipapillatus	0	0	0	0	0	0	0	0	0	0	0	0	0	0	0	0	20	34	0	0	85	0	0	21	0	0	0	0	79	13	0	1	1	0	1	71	2	8	1	0	2	0	57	1	0	8	0	6
14	Ironus longicaudatus	26	1	0	1	0	0	0	0	0	0	0	9	0	0	0	0	0	0	0	0	0	0	0	34	46	0	0	0	0	0	0	0	0	0	0	0	0	0	0	2	0	1	0	0	0	0	0	0
15	Ironus tenuicaudatus	1	0	0	0	0	4	0	5	0	0	0	0	0	0	0	0	0	0	0	0	0	0	0	0	0	0	0	0	0	0	0	0	0	0	0	0	0	0	0	0	0	0	0	0	0	0	0	6
16	Ischiodorylaimus cf. cognatus	0	0	0	0	0	4	0	0	0	0	0	0	0	0	0	0	0	0	0	0	0	0	0	0	0	0	0	0	0	0	0	0	0	0	0	0	0	0	0	0	0	0	0	0	0	0	0	0
17	Mesodorylaimus cf. conurus	0	0	0	0	0	0	0	0	0	0	0	0	0	0	0	2	1	0	0	0	0	0	0	0	0	3	0	0	0	0	0	0	0	0	0	0	0	0	0	0	0	0	0	0	0	0	0	0
18	Monhystera cf. paludicola	0	0	0	0	0	0	0	0	0	2	0	0	0	0	0	0	0	0	0	0	0	0	0	0	0	0	0	0	0	0	0	0	0	0	0	0	0	0	0	0	0	0	0	0	0	0	0	0
19	Mononchus truncatus	4	0	0	0	0	0	0	0	0	32	0	0	0	0	0	0	3	17	0	0	2	0	3	2	5	0	0	1	1	0	0	0	0	4	0	0	0	0	0	4	0	0	0	0	0	0	0	0
20	Paractinolaimus macrolaimus	0	0	0	0	0	0	0	0	0	0	0	0	0	0	0	0	0	0	0	0	0	0	0	0	0	0	0	2	0	0	1	1	0	0	1	0	0	0	0	0	0	0	0	0	0	0	0	0
21	Plectus aquatilis	0	3	0	0	0	1	0	0	0	0	0	0	0	0	0	0	2	0	0	0	0	0	0	0	0	0	0	0	0	0	0	0	0	0	0	0	0	0	0	0	0	0	2	0	0	0	0	0
22	Plectus cirratus	0	0	0	0	0	0	0	0	0	0	0	0	0	0	0	0	0	0	0	0	0	0	0	1	0	0	0	0	0	0	0	0	0	0	0	0	0	0	0	0	0	0	2	0	0	0	0	0
23	Prionchulus muscorum	0	0	0	0	0	0	0	0	0	0	0	0	0	0	0	0	0	0	0	0	0	0	0	0	0	0	0	0	0	0	1	0	0	0	0	0	0	0	0	0	0	0	0	0	0	0	0	0
24	Prionchulus cf. punctatus	0	0	0	0	0	0	0	0	0	0	0	0	0	0	0	0	0	0	0	0	0	0	0	1	0	0	0	0	0	0	0	0	0	0	0	0	0	0	0	0	0	0	0	0	0	0	0	0
25	Prodorylaimus filiarum	0	0	0	0	0	0	0	0	0	0	0	0	0	0	0	0	0	0	0	0	0	0	0	0	0	0	0	0	0	0	0	0	0	0	0	0	0	0	0	0	0	0	0	0	0	0	0	0
26	Prodorylaimus cf. rotundiceps	0	1	0	2	0	0	0	0	0	0	0	0	0	0	0	0	0	0	0	0	0	0	0	0	0	0	0	0	0	0	0	0	0	0	0	1	0	0	0	0	0	0	0	0	2	0	0	0
27	Semitobrilus pellucidus	0	0	0	0	0	0	0	0	0	0	0	0	0	0	0	0	0	14	0	0	0	0	0	1	4	0	0	0	0	0	0	1	6	0	0	0	0	1	0	0	6	0	0	1	0	0	0	0
28	Tobrilus gracilis	0	1	0	0	0	0	0	0	0	0	0	0	0	0	3	0	0	1	0	0	2	0	0	0	0	0	0	2	1	1	0	0	0	0	0	0	0	0	0	0	0	0	0	0	0	0	0	0
29	Tobrilus sp.	0	0	0	0	0	0	0	0	0	0	0	0	0	0	0	0	3	0	0	0	0	0	0	0	0	0	0	0	0	0	0	0	0	0	0	0	0	0	0	0	0	0	0	0	0	0	0	0
30	Tripyla filicaudata	0	0	0	0	0	0	0	0	0	0	0	0	0	0	0	0	0	0	0	0	15	0	0	0	0	0	0	0	0	0	0	0	0	0	0	0	0	0	0	0	0	0	0	0	0	0	0	0
31	Tripyla glomerans	0	1	30	1	0	3	0	3	0	2	0	21	0	0	0	1	2	0	2	0	5	0	0	0	2	0	0	1	26	0	30	0	1	0	0	0	0	0	0	1	0	0	87	1	0	0	0	4
32	Mermithidae	1	0	0	0	18	1	0	5	0	0	0	0	1	0	1	0	2	0	0	0	0	0	0	16	3	0	0	0	12	0	0	2	0	0	0	0	0	0	0	2	0	0	0	0	1	0	0	9
33	Indeterminate	0	0	0	0	0	0	0	0	0	0	0	6	0	0	0	0	0	0	0	0	0	0	0	0	0	0	0	0	0	0	0	0	0	0	0	0	0	0	0	0	0	0	0	0	0	0	0	0
[truncated: 27 more columns]

## Sheet: adults
Taxon number	Taxon name	PYR003	PYR005	PYR008	PYR009	PYR011	PYR012	PYR014	PYR015	PYR017	PYR018	PYR019	PYR020	PYR023	PYR024	PYR027	PYR028	PYR029	PYR030	PYR031	PYR032	PYR033	PYR040	PYR041	PYR042	PYR043	PYR044	PYR045	PYR046	PYR047	PYR049	PYR052	PYR053	PYR054	PYR055	PYR056	PYR057	PYR058	PYR059	PYR063	PYR065	PYR066	PYR069	PYR072	PYR073	PYR076	PYR077	PYR078	PYR079
1	Achromadora terricola	0	0	0	0	0	0	0	0	0	0	0	3	0	0	0	0	0	0	0	0	0	0	0	0	0	0	0	0	0	0	0	0	0	0	0	0	0	0	0	0	0	0	0	0	0	0	0	0
2	Anatonchus dolichurus	0	0	0	0	0	0	0	0	0	0	0	0	0	0	3	0	0	0	0	0	0	0	0	0	0	0	0	0	0	0	0	0	0	1	0	0	0	0	0	0	0	0	0	0	0	0	0	0
3	Aphanolaimus aquaticus	0	0	0	0	0	0	0	0	0	0	0	0	0	0	0	0	0	0	0	0	0	0	0	0	0	0	0	0	0	0	0	0	0	0	0	0	0	0	0	0	0	0	0	0	0	0	0	0
4	Aporcelaimellus obtusicaudatus	6	0	0	0	1	0	0	0	0	0	0	0	0	0	6	0	0	1	0	0	0	3	0	1	0	0	0	1	1	0	0	0	0	1	0	0	0	0	0	0	2	0	1	0	1	1	0	0
5	Clarkus papillatus	0	0	0	0	0	0	0	0	0	0	0	0	0	0	0	0	0	0	0	0	0	0	0	0	0	0	0	0	0	0	0	0	0	0	0	0	0	0	0	0	1	0	0	0	0	0	0	0
6	Coomansus zschokkei	0	0	0	0	0	0	0	0	0	0	0	3	0	0	0	0	0	0	0	0	0	0	0	0	0	0	0	0	0	0	1	0	0	0	0	3	0	1	0	0	0	0	0	0	0	0	0	0
7	Crocodorylaimus flavomaculatus	7	5	0	0	0	0	3	0	0	0	0	0	0	0	0	0	7	0	0	0	0	0	0	0	0	0	0	0	1	0	0	0	0	3	0	0	2	0	0	1	0	0	0	0	0	0	0	0
8	Dorylaimus stagnalis	38	2	0	0	1	48	1	0	0	2	1	510	0	0	1	0	15	149	0	3	0	0	0	0	0	0	53	0	0	17	0	2	0	0	119	0	0	0	1	0	1	0	2	8	0	0	1	0
9	Dorylaimus sp.	0	0	0	0	0	6	0	0	0	0	0	3	0	100	0	0	0	0	0	0	0	0	0	0	0	0	0	0	0	0	0	0	0	1	0	0	0	0	0	0	0	0	0	0	0	0	0	0
10	Epidorylaimus consobrinus	0	1	2	2	0	13	0	0	0	17	0	3	2	1	0	1	17	2	0	0	2	0	7	0	2	1	0	0	0	0	0	0	0	0	0	1	0	0	0	5	2	0	13	1	0	1	0	0
11	Ethmolaimus cf. pratensis	0	0	0	0	0	0	0	0	0	0	0	0	0	0	0	0	0	0	0	0	0	0	0	0	0	0	0	0	0	0	0	0	0	0	0	0	0	0	0	0	0	0	0	0	0	0	0	0
12	Eudorylaimus similis	0	0	0	0	0	0	0	0	0	0	1	0	0	0	0	0	0	0	0	0	0	0	0	0	0	0	0	0	3	0	0	1	0	0	0	1	0	0	0	0	0	0	0	0	0	0	0	0
13	Eutobrilus grandipapillatus	0	0	0	0	0	0	0	0	0	0	0	0	0	0	0	0	20	25	0	0	38	0	0	17	0	0	0	0	37	10	0	1	1	0	1	61	0	0	1	0	1	0	36	1	0	8	0	5
14	Ironus longicaudatus	24	1	0	1	0	0	0	0	0	0	0	9	0	0	0	0	0	0	0	0	0	0	0	25	35	0	0	0	0	0	0	0	0	0	0	0	0	0	0	1	0	0	0	0	0	0	0	0
15	Ironus tenuicaudatus	1	0	0	0	0	4	0	4	0	0	0	0	0	0	0	0	0	0	0	0	0	0	0	0	0	0	0	0	0	0	0	0	0	0	0	0	0	0	0	0	0	0	0	0	0	0	0	4
16	Ischiodorylaimus cf. cognatus	0	0	0	0	0	4	0	0	0	0	0	0	0	0	0	0	0	0	0	0	0	0	0	0	0	0	0	0	0	0	0	0	0	0	0	0	0	0	0	0	0	0	0	0	0	0	0	0
17	Mesodorylaimus cf. conurus	0	0	0	0	0	0	0	0	0	0	0	0	0	0	0	2	1	0	0	0	0	0	0	0	0	3	0	0	0	0	0	0	0	0	0	0	0	0	0	0	0	0	0	0	0	0	0	0
18	Monhystera cf. paludicola	0	0	0	0	0	0	0	0	0	1	0	0	0	0	0	0	0	0	0	0	0	0	0	0	0	0	0	0	0	0	0	0	0	0	0	0	0	0	0	0	0	0	0	0	0	0	0	0
19	Mononchus truncatus	4	0	0	0	0	0	0	0	0	32	0	0	0	0	0	0	3	15	0	0	0	0	2	2	3	0	0	0	0	0	0	0	0	2	0	0	0	0	0	3	0	0	0	0	0	0	0	0
20	Paractinolaimus macrolaimus	0	0	0	0	0	0	0	0	0	0	0	0	0	0	0	0	0	0	0	0	0	0	0	0	0	0	0	2	0	0	1	1	0	0	1	0	0	0	0	0	0	0	0	0	0	0	0	0
21	Plectus aquatilis	0	3	0	0	0	1	0	0	0	0	0	0	0	0	0	0	2	0	0	0	0	0	0	0	0	0	0	0	0	0	0	0	0	0	0	0	0	0	0	0	0	0	1	0	0	0	0	0
22	Plectus cirratus	0	0	0	0	0	0	0	0	0	0	0	0	0	0	0	0	0	0	0	0	0	0	0	1	0	0	0	0	0	0	0	0	0	0	0	0	0	0	0	0	0	0	0	0	0	0	0	0
23	Prionchulus muscorum	0	0	0	0	0	0	0	0	0	0	0	0	0	0	0	0	0	0	0	0	0	0	0	0	0	0	0	0	0	0	1	0	0	0	0	0	0	0	0	0	0	0	0	0	0	0	0	0
24	Prionchulus cf. punctatus	0	0	0	0	0	0	0	0	0	0	0	0	0	0	0	0	0	0	0	0	0	0	0	1	0	0	0	0	0	0	0	0	0	0	0	0	0	0	0	0	0	0	0	0	0	0	0	0
25	Prodorylaimus filiarum	0	0	0	0	0	0	0	0	0	0	0	0	0	0	0	0	0	0	0	0	0	0	0	0	0	0	0	0	0	0	0	0	0	0	0	0	0	0	0	0	0	0	0	0	0	0	0	0
26	Prodorylaimus cf. rotundiceps	0	0	0	2	0	0	0	0	0	0	0	0	0	0	0	0	0	0	0	0	0	0	0	0	0	0	0	0	0	0	0	0	0	0	0	0	0	0	0	0	0	0	0	0	1	0	0	0
27	Semitobrilus pellucidus	0	0	0	0	0	0	0	0	0	0	0	0	0	0	0	0	0	14	0	0	0	0	0	1	4	0	0	0	0	0	0	1	1	0	0	0	0	0	0	0	4	0	0	1	0	0	0	0
28	Tobrilus gracilis	0	1	0	0	0	0	0	0	0	0	0	0	0	0	3	0	0	0	0	0	1	0	0	0	0	0	0	2	0	1	0	0	0	0	0	0	0	0	0	0	0	0	0	0	0	0	0	0
29	Tobrilus sp.	0	0	0	0	0	0	0	0	0	0	0	0	0	0	0	0	3	0	0	0	0	0	0	0	0	0	0	0	0	0	0	0	0	0	0	0	0	0	0	0	0	0	0	0	0	0	0	0
30	Tripyla filicaudata	0	0	0	0	0	0	0	0	0	0	0	0	0	0	0	0	0	0	0	0	11	0	0	0	0	0	0	0	0	0	0	0	0	0	0	0	0	0	0	0	0	0	0	0	0	0	0	0
31	Tripyla glomerans	0	0	21	1	0	1	0	1	0	1	0	18	0	0	0	1	2	0	1	0	2	0	0	0	2	0	0	1	15	0	21	0	1	0	0	0	0	0	0	1	0	0	75	1	0	0	0	4
32	Mermithidae	1	0	0	0	1	0	0	0	0	0	0	0	0	0	0	0	0	0	0	0	0	0	0	11	2	0	0	0	12	0	0	2	0	0	0	0	0	0	0	0	0	0	0	0	0	0	0	6
33	Indeterminate	0	0	0	0	0	0	0	0	0	0	0	0	0	0	0	0	0	0	0	0	0	0	0	0	0	0	0	0	0	0	0	0	0	0	0	0	0	0	0	0	0	0	0	0	0	0	0	0
[truncated: 27 more columns]

## Sheet: females
Taxon number	Taxon name	PYR003	PYR005	PYR008	PYR009	PYR011	PYR012	PYR014	PYR015	PYR017	PYR018	PYR019	PYR020	PYR023	PYR024	PYR027	PYR028	PYR029	PYR030	PYR031	PYR032	PYR033	PYR040	PYR041	PYR042	PYR043	PYR044	PYR045	PYR046	PYR047	PYR049	PYR052	PYR053	PYR054	PYR055	PYR056	PYR057	PYR058	PYR059	PYR063	PYR065	PYR066	PYR069	PYR072	PYR073	PYR076	PYR077	PYR078	PYR079
1	Achromadora terricola	0	0	0	0	0	0	0	0	0	0	0	3	0	0	0	0	0	0	0	0	0	0	0	0	0	0	0	0	0	0	0	0	0	0	0	0	0	0	0	0	0	0	0	0	0	0	0	0
2	Anatonchus dolichurus	0	0	0	0	0	0	0	0	0	0	0	0	0	0	3	0	0	0	0	0	0	0	0	0	0	0	0	0	0	0	0	0	0	1	0	0	0	0	0	0	0	0	0	0	0	0	0	0
3	Aphanolaimus aquaticus	0	0	0	0	0	0	0	0	0	0	0	0	0	0	0	0	0	0	0	0	0	0	0	0	0	0	0	0	0	0	0	0	0	0	0	0	0	0	0	0	0	0	0	0	0	0	0	0
4	Aporcelaimellus obtusicaudatus	6	0	0	0	1	0	0	0	0	0	0	0	0	0	6	0	0	1	0	0	0	3	0	0	0	0	0	1	1	0	0	0	0	1	0	0	0	0	0	0	2	0	1	0	1	1	0	0
5	Clarkus papillatus	0	0	0	0	0	0	0	0	0	0	0	0	0	0	0	0	0	0	0	0	0	0	0	0	0	0	0	0	0	0	0	0	0	0	0	0	0	0	0	0	1	0	0	0	0	0	0	0
6	Coomansus zschokkei	0	0	0	0	0	0	0	0	0	0	0	3	0	0	0	0	0	0	0	0	0	0	0	0	0	0	0	0	0	0	1	0	0	0	0	1	0	0	0	0	0	0	0	0	0	0	0	0
7	Crocodorylaimus flavomaculatus	2	5	0	0	0	0	2	0	0	0	0	0	0	0	0	0	4	0	0	0	0	0	0	0	0	0	0	0	1	0	0	0	0	1	0	0	1	0	0	1	0	0	0	0	0	0	0	0
8	Dorylaimus stagnalis	36	0	0	0	1	18	0	0	0	1	0	309	0	0	0	0	5	147	0	1	0	0	0	0	0	0	25	0	0	15	0	2	0	0	59	0	0	0	1	0	1	0	2	3	0	0	1	0
9	Dorylaimus sp.	0	0	0	0	0	4	0	0	0	0	0	3	0	59	0	0	0	0	0	0	0	0	0	0	0	0	0	0	0	0	0	0	0	1	0	0	0	0	0	0	0	0	0	0	0	0	0	0
10	Epidorylaimus consobrinus	0	1	2	2	0	13	0	0	0	17	0	3	2	1	0	1	17	2	0	0	2	0	7	0	2	1	0	0	0	0	0	0	0	0	0	1	0	0	0	5	2	0	13	1	0	1	0	0
11	Ethmolaimus cf. pratensis	0	0	0	0	0	0	0	0	0	0	0	0	0	0	0	0	0	0	0	0	0	0	0	0	0	0	0	0	0	0	0	0	0	0	0	0	0	0	0	0	0	0	0	0	0	0	0	0
12	Eudorylaimus similis	0	0	0	0	0	0	0	0	0	0	1	0	0	0	0	0	0	0	0	0	0	0	0	0	0	0	0	0	3	0	0	1	0	0	0	1	0	0	0	0	0	0	0	0	0	0	0	0
13	Eutobrilus grandipapillatus	0	0	0	0	0	0	0	0	0	0	0	0	0	0	0	0	18	20	0	0	31	0	0	16	0	0	0	0	26	10	0	1	1	0	1	53	0	0	1	0	0	0	28	1	0	7	0	5
14	Ironus longicaudatus	23	1	0	1	0	0	0	0	0	0	0	9	0	0	0	0	0	0	0	0	0	0	0	25	35	0	0	0	0	0	0	0	0	0	0	0	0	0	0	1	0	0	0	0	0	0	0	0
15	Ironus tenuicaudatus	1	0	0	0	0	1	0	3	0	0	0	0	0	0	0	0	0	0	0	0	0	0	0	0	0	0	0	0	0	0	0	0	0	0	0	0	0	0	0	0	0	0	0	0	0	0	0	2
16	Ischiodorylaimus cf. cognatus	0	0	0	0	0	0	0	0	0	0	0	0	0	0	0	0	0	0	0	0	0	0	0	0	0	0	0	0	0	0	0	0	0	0	0	0	0	0	0	0	0	0	0	0	0	0	0	0
17	Mesodorylaimus cf. conurus	0	0	0	0	0	0	0	0	0	0	0	0	0	0	0	1	1	0	0	0	0	0	0	0	0	2	0	0	0	0	0	0	0	0	0	0	0	0	0	0	0	0	0	0	0	0	0	0
18	Monhystera cf. paludicola	0	0	0	0	0	0	0	0	0	1	0	0	0	0	0	0	0	0	0	0	0	0	0	0	0	0	0	0	0	0	0	0	0	0	0	0	0	0	0	0	0	0	0	0	0	0	0	0
19	Mononchus truncatus	4	0	0	0	0	0	0	0	0	32	0	0	0	0	0	0	3	15	0	0	0	0	2	2	3	0	0	0	0	0	0	0	0	2	0	0	0	0	0	3	0	0	0	0	0	0	0	0
20	Paractinolaimus macrolaimus	0	0	0	0	0	0	0	0	0	0	0	0	0	0	0	0	0	0	0	0	0	0	0	0	0	0	0	2	0	0	1	1	0	0	1	0	0	0	0	0	0	0	0	0	0	0	0	0
21	Plectus aquatilis	0	3	0	0	0	1	0	0	0	0	0	0	0	0	0	0	2	0	0	0	0	0	0	0	0	0	0	0	0	0	0	0	0	0	0	0	0	0	0	0	0	0	1	0	0	0	0	0
22	Plectus cirratus	0	0	0	0	0	0	0	0	0	0	0	0	0	0	0	0	0	0	0	0	0	0	0	1	0	0	0	0	0	0	0	0	0	0	0	0	0	0	0	0	0	0	0	0	0	0	0	0
23	Prionchulus muscorum	0	0	0	0	0	0	0	0	0	0	0	0	0	0	0	0	0	0	0	0	0	0	0	0	0	0	0	0	0	0	1	0	0	0	0	0	0	0	0	0	0	0	0	0	0	0	0	0
24	Prionchulus cf. punctatus	0	0	0	0	0	0	0	0	0	0	0	0	0	0	0	0	0	0	0	0	0	0	0	1	0	0	0	0	0	0	0	0	0	0	0	0	0	0	0	0	0	0	0	0	0	0	0	0
25	Prodorylaimus filiarum	0	0	0	0	0	0	0	0	0	0	0	0	0	0	0	0	0	0	0	0	0	0	0	0	0	0	0	0	0	0	0	0	0	0	0	0	0	0	0	0	0	0	0	0	0	0	0	0
26	Prodorylaimus cf. rotundiceps	0	0	0	2	0	0	0	0	0	0	0	0	0	0	0	0	0	0	0	0	0	0	0	0	0	0	0	0	0	0	0	0	0	0	0	0	0	0	0	0	0	0	0	0	1	0	0	0
27	Semitobrilus pellucidus	0	0	0	0	0	0	0	0	0	0	0	0	0	0	0	0	0	14	0	0	0	0	0	1	4	0	0	0	0	0	0	1	1	0	0	0	0	0	0	0	4	0	0	1	0	0	0	0
28	Tobrilus gracilis	0	1	0	0	0	0	0	0	0	0	0	0	0	0	3	0	0	0	0	0	0	0	0	0	0	0	0	2	0	1	0	0	0	0	0	0	0	0	0	0	0	0	0	0	0	0	0	0
29	Tobrilus sp.	0	0	0	0	0	0	0	0	0	0	0	0	0	0	0	0	3	0	0	0	0	0	0	0	0	0	0	0	0	0	0	0	0	0	0	0	0	0	0	0	0	0	0	0	0	0	0	0
30	Tripyla filicaudata	0	0	0	0	0	0	0	0	0	0	0	0	0	0	0	0	0	0	0	0	10	0	0	0	0	0	0	0	0	0	0	0	0	0	0	0	0	0	0	0	0	0	0	0	0	0	0	0
31	Tripyla glomerans	0	0	15	0	0	0	0	1	0	1	0	12	0	0	0	0	2	0	1	0	2	0	0	0	2	0	0	1	8	0	17	0	1	0	0	0	0	0	0	1	0	0	45	1	0	0	0	3
32	Mermithidae	1	0	0	0	0	0	0	0	0	0	0	0	0	0	0	0	0	0	0	0	0	0	0	0	0	0	0	0	0	0	0	0	0	0	0	0	0	0	0	0	0	0	0	0	0	0	0	0
33	Indeterminate	0	0	0	0	0	0	0	0	0	0	0	0	0	0	0	0	0	0	0	0	0	0	0	0	0	0	0	0	0	0	0	0	0	0	0	0	0	0	0	0	0	0	0	0	0	0	0	0
[truncated: 27 more columns]
